# Supplementary material for: Multi‐Omics Evidence Based on Spatial Transcriptomics Data Reveals the Therapeutic Value of Copper Death Genes in Glioblastoma
Source: Int J Genomics. 2026 Jan 29;2026:6453352. doi: 10.1155/ijog/6453352 (PMC12854168; doi:10.1155/ijog/6453352)
Supplement: Supplementary file 1 — Supporting Information 1 Table S1: Sample information of the database. [file IJOG-2026-6453352-s003.xls]

## Sheet: Sheet1
Variables	TCGA cohort(n=530)	CGGA cohort(n=107)
Gender
Female	241	46
Male	288	61
NA	1	0
Age
<=60	467	99
>60	62	7
NA	1	1
IDH state		68
Mutant	429	90
WT	97	33
NA	4	6
1p/19q
codel	172	7
non-codel	357	10
NA	1	90
Grade
2	221	60
3	246	47
NA	63	0
