# Supplementary material for: Multi‐Omics Evidence Based on Spatial Transcriptomics Data Reveals the Therapeutic Value of Copper Death Genes in Glioblastoma
Source: Int J Genomics. 2026 Jan 29;2026:6453352. doi: 10.1155/ijog/6453352 (PMC12854168; doi:10.1155/ijog/6453352)
Supplement: Supplementary file 2 — Supporting Information 2 Table S2: MicroRNAs corresponding to copper death genes. [file IJOG-2026-6453352-s001.xls]

## Sheet: Sheet1
Cuproptosis	lncRNA	Cuproptosis	lncRNA
ATP7A	hsa-miR-152-3p	SLC31A1	hsa-miR-325-3p
ATP7A	hsa-miR-148a-3p	FDX1	hsa-miR-340-5p
ATP7A	hsa-miR-148b-3p	FDX1	hsa-miR-27b-3p
ATP7A	hsa-miR-6838-5p	FDX1	hsa-miR-27a-3p
ATP7A	hsa-miR-424-5p	LIAS	hsa-miR-877-5p
ATP7A	hsa-miR-16-5p	LIAS	hsa-miR-493-3p
ATP7A	hsa-miR-497-5p	LIPT2	hsa-miR-24-3p
ATP7A	hsa-miR-15b-5p	LIPT2	hsa-let-7i-5p
ATP7A	hsa-miR-195-5p	LIPT2	hsa-let-7d-5p
ATP7A	hsa-miR-15a-5p	LIPT2	hsa-miR-4500
ATP7A	hsa-miR-520f-3p	LIPT2	hsa-let-7b-5p
ATP7A	hsa-miR-302c-3p.2	LIPT2	hsa-miR-98-5p
ATP7A	hsa-miR-124-3p.1	LIPT2	hsa-let-7f-5p
ATP7A	hsa-miR-506-3p	LIPT2	hsa-miR-4458
ATP7A	hsa-miR-124-3p.2	LIPT2	hsa-let-7e-5p
ATP7A	hsa-miR-223-3p	LIPT2	hsa-let-7c-5p
ATP7A	hsa-miR-205-5p	LIPT2	hsa-let-7a-5p
ATP7A	hsa-miR-9-5p	LIPT2	hsa-let-7g-5p
ATP7A	hsa-miR-6835-3p	LIPT2	hsa-miR-325-3p
ATP7A	hsa-miR-139-5p	LIPT2	hsa-miR-204-5p
ATP7A	hsa-miR-25-3p	LIPT2	hsa-miR-211-5p
ATP7A	hsa-miR-92b-3p	LIPT2	hsa-miR-204-5p
ATP7A	hsa-miR-363-3p	LIPT2	hsa-miR-211-5p
ATP7A	hsa-miR-92a-3p	LIPT2	hsa-miR-489-3p
ATP7A	hsa-miR-367-3p	LIPT2	hsa-miR-873-5p.2
ATP7A	hsa-miR-32-5p	DLD	hsa-miR-455-3p.1
ATP7A	hsa-miR-5688	DLD	hsa-miR-653-5p
ATP7A	hsa-miR-495-3p	DLD	hsa-miR-494-3p
ATP7A	hsa-miR-212-5p	DLD	hsa-miR-23b-3p
ATP7A	hsa-miR-362-5p	DLD	hsa-miR-23a-3p
ATP7A	hsa-miR-124-3p.1	DLD	hsa-miR-23c
ATP7A	hsa-miR-142-5p	DLD	hsa-miR-130a-5p
ATP7A	hsa-miR-5590-3p	DLD	hsa-miR-374c-5p
ATP7A	hsa-miR-340-5p	DLD	hsa-miR-655-3p
NFE2L2	hsa-miR-3139	DLD	hsa-miR-499a-5p
NFE2L2	hsa-miR-708-5p	DLD	hsa-miR-30e-5p
NFE2L2	hsa-miR-28-5p	DLD	hsa-miR-30c-5p
NFE2L2	hsa-miR-27a-3p	DLD	hsa-miR-30b-5p
NFE2L2	hsa-miR-27b-3p	DLD	hsa-miR-30a-5p
NFE2L2	hsa-miR-216a-3p	DLD	hsa-miR-30d-5p
NFE2L2	hsa-miR-3681-3p	DLD	hsa-miR-377-3p
NFE2L2	hsa-miR-128-3p	DLD	hsa-miR-1306-5p
NFE2L2	hsa-miR-142-5p	DLD	hsa-miR-340-5p
NFE2L2	hsa-miR-5590-3p	DLD	hsa-miR-302c-3p.2
NFE2L2	hsa-miR-340-5p	DLD	hsa-miR-520f-3p
NFE2L2	hsa-miR-153-3p	DLD	hsa-miR-142-5p
NFE2L2	hsa-miR-144-3p	DLD	hsa-miR-5590-3p
NFE2L2	hsa-miR-140-5p	DLD	hsa-miR-409-3p
NFE2L2	hsa-miR-144-3p	DLAT	hsa-miR-365a-3p
NFE2L2	hsa-miR-873-5p.1	DLAT	hsa-miR-365b-3p
NLRP3	hsa-miR-223-3p	DLAT	hsa-miR-376b-3p
SLC31A1	hsa-miR-31-5p	DLAT	hsa-miR-376a-3p
SLC31A1	hsa-miR-124-3p.1	DLAT	hsa-miR-1271-5p
SLC31A1	hsa-miR-219a-5p	DLAT	hsa-miR-96-5p
SLC31A1	hsa-miR-6766-3p	DLAT	hsa-miR-505-3p.2
SLC31A1	hsa-miR-4782-3p	DLAT	hsa-miR-122-5p
SLC31A1	hsa-miR-1-3p	DLAT	hsa-miR-133a-3p.1
SLC31A1	hsa-miR-613	PDHA1	hsa-miR-203a-3p.2
SLC31A1	hsa-miR-206	PDHA1	hsa-miR-532-3p
SLC31A1	hsa-miR-196a-5p	PDHA1	hsa-miR-150-5p
SLC31A1	hsa-miR-196b-5p	PDHA1	hsa-miR-151a-3p
SLC31A1	hsa-let-7g-5p	PDHB	hsa-miR-98-5p
SLC31A1	hsa-let-7i-5p	PDHB	hsa-let-7b-5p
SLC31A1	hsa-let-7c-5p	PDHB	hsa-let-7c-5p
SLC31A1	hsa-miR-98-5p	PDHB	hsa-let-7e-5p
SLC31A1	hsa-let-7e-5p	PDHB	hsa-let-7a-5p
SLC31A1	hsa-miR-4500	PDHB	hsa-let-7i-5p
SLC31A1	hsa-let-7b-5p	PDHB	hsa-let-7g-5p
SLC31A1	hsa-miR-4458	PDHB	hsa-let-7f-5p
SLC31A1	hsa-let-7a-5p	PDHB	hsa-let-7d-5p
SLC31A1	hsa-let-7f-5p	PDHB	hsa-miR-4500
SLC31A1	hsa-let-7d-5p	PDHB	hsa-miR-4458
SLC31A1	hsa-miR-29b-3p	PDHB	hsa-miR-215-5p
SLC31A1	hsa-miR-29a-3p	PDHB	hsa-miR-192-5p
SLC31A1	hsa-miR-29c-3p	PDHB	hsa-miR-363-3p
SLC31A1	hsa-miR-125b-5p	PDHB	hsa-miR-367-3p
SLC31A1	hsa-miR-125a-5p	PDHB	hsa-miR-25-3p
SLC31A1	hsa-miR-4319	PDHB	hsa-miR-92a-3p
SLC31A1	hsa-miR-874-3p	PDHB	hsa-miR-32-5p
SLC31A1	hsa-miR-212-5p	PDHB	hsa-miR-92b-3p
SLC31A1	hsa-miR-29a-3p	PDHB	hsa-miR-137
SLC31A1	hsa-miR-29c-3p	PDHB	hsa-miR-325-3p
SLC31A1	hsa-miR-29b-3p	PDHB	hsa-miR-194-5p
SLC31A1	hsa-miR-193b-3p	PDHB	hsa-miR-146b-5p
SLC31A1	hsa-miR-193a-3p	PDHB	hsa-miR-146a-5p
SLC31A1	hsa-miR-506-3p	PDHB	hsa-miR-7153-5p
SLC31A1	hsa-miR-124-3p.2	PDHB	hsa-miR-409-5p
SLC31A1	hsa-miR-124-3p.1	PDHB	hsa-miR-362-3p
SLC31A1	hsa-miR-505-3p.1	PDHB	hsa-miR-329-3p
SLC31A1	hsa-miR-132-3p	PDHB	hsa-miR-4465
SLC31A1	hsa-miR-212-3p	PDHB	hsa-miR-26b-5p
SLC31A1	hsa-miR-708-5p	PDHB	hsa-miR-26a-5p
SLC31A1	hsa-miR-28-5p	PDHB	hsa-miR-1297
SLC31A1	hsa-miR-3139	PDHB	hsa-miR-340-5p
SLC31A1	hsa-miR-665	PDHB	hsa-miR-92a-3p
SLC31A1	hsa-miR-200b-3p	PDHB	hsa-miR-25-3p
SLC31A1	hsa-miR-200c-3p	PDHB	hsa-miR-32-5p
SLC31A1	hsa-miR-429	PDHB	hsa-miR-367-3p
SLC31A1	hsa-miR-543	PDHB	hsa-miR-92b-3p
SLC31A1	hsa-miR-375	PDHB	hsa-miR-363-3p
MTF1	hsa-miR-205-5p	PDHB	hsa-miR-409-3p
MTF1	hsa-miR-488-3p	PDHB	hsa-miR-877-5p
MTF1	hsa-miR-186-5p	PDHB	hsa-miR-330-3p
MTF1	hsa-miR-129-5p	PDHB	hsa-miR-141-3p
MTF1	hsa-miR-152-3p	PDHB	hsa-miR-200a-3p
MTF1	hsa-miR-148a-3p	PDHB	hsa-miR-129-5p
MTF1	hsa-miR-148b-3p	PDHB	hsa-miR-107
MTF1	hsa-miR-23a-3p	PDHB	hsa-miR-103a-3p
MTF1	hsa-miR-23b-3p	PDHB	hsa-miR-195-5p
MTF1	hsa-miR-130a-5p	PDHB	hsa-miR-16-5p
MTF1	hsa-miR-23c	PDHB	hsa-miR-15b-5p
MTF1	hsa-miR-3666	PDHB	hsa-miR-15a-5p
MTF1	hsa-miR-4295	PDHB	hsa-miR-497-5p
MTF1	hsa-miR-130a-3p	PDHB	hsa-miR-6838-5p
MTF1	hsa-miR-301a-3p	PDHB	hsa-miR-424-5p
MTF1	hsa-miR-130b-3p	PDHB	hsa-miR-194-5p
MTF1	hsa-miR-301b-3p	PDHB	hsa-miR-7153-5p
MTF1	hsa-miR-454-3p	PDHB	hsa-miR-146a-5p
MTF1	hsa-miR-148b-3p	PDHB	hsa-miR-146b-5p
MTF1	hsa-miR-148a-3p	PDHB	hsa-miR-409-5p
MTF1	hsa-miR-152-3p	PDHB	hsa-miR-362-3p
MTF1	hsa-miR-4319	PDHB	hsa-miR-329-3p
MTF1	hsa-miR-125b-5p	PDHB	hsa-miR-4465
MTF1	hsa-miR-125a-5p	PDHB	hsa-miR-1297
MTF1	hsa-miR-504-5p.1	PDHB	hsa-miR-26b-5p
MTF1	hsa-miR-10b-5p	PDHB	hsa-miR-26a-5p
MTF1	hsa-miR-10a-5p	PDHB	hsa-miR-340-5p
MTF1	hsa-miR-129-5p	PDHB	hsa-miR-367-3p
MTF1	hsa-miR-25-3p	PDHB	hsa-miR-32-5p
MTF1	hsa-miR-363-3p	PDHB	hsa-miR-92a-3p
MTF1	hsa-miR-92b-3p	PDHB	hsa-miR-363-3p
MTF1	hsa-miR-92a-3p	PDHB	hsa-miR-92b-3p
MTF1	hsa-miR-367-3p	PDHB	hsa-miR-25-3p
MTF1	hsa-miR-32-5p	PDHB	hsa-miR-409-3p
MTF1	hsa-miR-137	PDHB	hsa-miR-877-5p
MTF1	hsa-miR-543	PDHB	hsa-miR-330-3p
MTF1	hsa-miR-494-3p	PDHB	hsa-miR-141-3p
MTF1	hsa-miR-653-5p	PDHB	hsa-miR-200a-3p
MTF1	hsa-miR-124-3p.2	PDHB	hsa-miR-129-5p
MTF1	hsa-miR-506-3p	PDHB	hsa-miR-107
MTF1	hsa-miR-124-3p.1	PDHB	hsa-miR-103a-3p
MTF1	hsa-miR-455-3p.1	PDHB	hsa-miR-195-5p
MTF1	hsa-miR-4262	PDHB	hsa-miR-16-5p
MTF1	hsa-miR-181c-5p	PDHB	hsa-miR-15a-5p
MTF1	hsa-miR-181a-5p	PDHB	hsa-miR-15b-5p
MTF1	hsa-miR-181d-5p	PDHB	hsa-miR-424-5p
MTF1	hsa-miR-181b-5p	PDHB	hsa-miR-497-5p
MTF1	hsa-miR-520f-3p	PDHB	hsa-miR-6838-5p
MTF1	hsa-miR-302c-3p.2	GLS	hsa-miR-599
MTF1	hsa-miR-373-3p	GLS	hsa-miR-1-3p
MTF1	hsa-miR-520c-3p	GLS	hsa-miR-206
MTF1	hsa-miR-520b	GLS	hsa-miR-613
MTF1	hsa-miR-520e	GLS	hsa-miR-203a-3p.1
MTF1	hsa-miR-372-3p	GLS	hsa-miR-203a-3p.2
MTF1	hsa-miR-302b-3p	GLS	hsa-miR-330-3p
MTF1	hsa-miR-302a-3p	GLS	hsa-miR-381-3p
MTF1	hsa-miR-520a-3p	GLS	hsa-miR-300
MTF1	hsa-miR-520d-3p	GLS	hsa-miR-203a-3p.2
MTF1	hsa-miR-302e	GLS	hsa-miR-200a-3p
MTF1	hsa-miR-302c-3p.1	GLS	hsa-miR-141-3p
MTF1	hsa-miR-302d-3p	GLS	hsa-miR-802
MTF1	hsa-miR-519d-3p	GLS	hsa-miR-23a-3p
MTF1	hsa-miR-526b-3p	GLS	hsa-miR-23b-3p
MTF1	hsa-miR-106a-5p	GLS	hsa-miR-23c
MTF1	hsa-miR-93-5p	GLS	hsa-miR-130a-5p
MTF1	hsa-miR-17-5p	GLS	hsa-miR-137
MTF1	hsa-miR-20b-5p	GLS	hsa-miR-302a-3p
MTF1	hsa-miR-20a-5p	GLS	hsa-miR-520d-3p
MTF1	hsa-miR-106b-5p	GLS	hsa-miR-302c-3p.1
MTF1	hsa-miR-107	GLS	hsa-miR-302d-3p
MTF1	hsa-miR-103a-3p	GLS	hsa-miR-520a-3p
MTF1	hsa-miR-377-3p	GLS	hsa-miR-302b-3p
MTF1	hsa-miR-302c-3p.2	GLS	hsa-miR-373-3p
MTF1	hsa-miR-520f-3p	GLS	hsa-miR-520e
MTF1	hsa-miR-520e	GLS	hsa-miR-520c-3p
MTF1	hsa-miR-520d-3p	GLS	hsa-miR-372-3p
MTF1	hsa-miR-520b	GLS	hsa-miR-520b
MTF1	hsa-miR-520a-3p	GLS	hsa-miR-302e
MTF1	hsa-miR-520c-3p	GLS	hsa-miR-125b-5p
MTF1	hsa-miR-302c-3p.1	GLS	hsa-miR-4319
MTF1	hsa-miR-372-3p	GLS	hsa-miR-125a-5p
MTF1	hsa-miR-302a-3p	GLS	hsa-miR-133a-3p.2
MTF1	hsa-miR-302b-3p	GLS	hsa-miR-133b
MTF1	hsa-miR-373-3p	GLS	hsa-miR-377-3p
MTF1	hsa-miR-302d-3p	GLS	hsa-miR-4262
MTF1	hsa-miR-302e	GLS	hsa-miR-181c-5p
MTF1	hsa-miR-32-5p	GLS	hsa-miR-181d-5p
MTF1	hsa-miR-25-3p	GLS	hsa-miR-181b-5p
MTF1	hsa-miR-363-3p	GLS	hsa-miR-181a-5p
MTF1	hsa-miR-367-3p	GLS	hsa-miR-6884-5p
MTF1	hsa-miR-92a-3p	GLS	hsa-miR-485-5p
MTF1	hsa-miR-92b-3p	GLS	hsa-miR-153-3p
MTF1	hsa-miR-142-3p.2	GLS	hsa-miR-6807-3p
MTF1	hsa-miR-153-3p	GLS	hsa-miR-217
MTF1	hsa-miR-448	GLS	hsa-miR-9-5p
MTF1	hsa-miR-132-3p	GLS	hsa-miR-9-5p
MTF1	hsa-miR-212-3p	GLS	hsa-miR-181a-5p
MTF1	hsa-miR-421	GLS	hsa-miR-181c-5p
MTF1	hsa-miR-18b-5p	GLS	hsa-miR-181b-5p
MTF1	hsa-miR-18a-5p	GLS	hsa-miR-181d-5p
MTF1	hsa-miR-4735-3p	GLS	hsa-miR-4262
MTF1	hsa-miR-30e-5p	DBT	hsa-miR-542-3p
MTF1	hsa-miR-30d-5p	DBT	hsa-miR-192-5p
MTF1	hsa-miR-30a-5p	DBT	hsa-miR-215-5p
MTF1	hsa-miR-30c-5p	DBT	hsa-miR-92b-3p
MTF1	hsa-miR-30b-5p	DBT	hsa-miR-92a-3p
MTF1	hsa-miR-365a-3p	DBT	hsa-miR-363-3p
MTF1	hsa-miR-365b-3p	DBT	hsa-miR-367-3p
MTF1	hsa-miR-148b-3p	DBT	hsa-miR-32-5p
MTF1	hsa-miR-148a-3p	DBT	hsa-miR-25-3p
MTF1	hsa-miR-152-3p	DBT	hsa-miR-543
MTF1	hsa-miR-33a-5p	GCSH	hsa-miR-208a-3p
MTF1	hsa-miR-33b-5p	GCSH	hsa-miR-208b-3p
MTF1	hsa-miR-5195-3p	GCSH	hsa-miR-499a-5p
MTF1	hsa-miR-145-5p	GCSH	hsa-miR-29a-3p
MTF1	hsa-miR-33a-5p	GCSH	hsa-miR-29b-3p
MTF1	hsa-miR-33b-5p	GCSH	hsa-miR-29c-3p
MTF1	hsa-miR-217	DLST	hsa-miR-214-5p
MTF1	hsa-miR-6807-3p	DLST	hsa-miR-409-5p
MTF1	hsa-miR-331-3p	DLST	hsa-miR-138-5p
MTF1	hsa-miR-96-5p	DLST	hsa-miR-133a-3p.1
MTF1	hsa-miR-1271-5p	DLST	hsa-miR-15b-5p
MTF1	hsa-miR-183-5p.2	DLST	hsa-miR-15a-5p
MTF1	hsa-miR-31-5p	DLST	hsa-miR-497-5p
MTF1	hsa-miR-129-5p	DLST	hsa-miR-424-5p
MTF1	hsa-miR-23a-3p	DLST	hsa-miR-195-5p
MTF1	hsa-miR-23b-3p	DLST	hsa-miR-16-5p
MTF1	hsa-miR-23c	DLST	hsa-miR-6838-5p
MTF1	hsa-miR-130a-5p	DLST	hsa-miR-330-3p
MTF1	hsa-miR-300	DLST	hsa-miR-4500
MTF1	hsa-miR-381-3p	DLST	hsa-let-7e-5p
MTF1	hsa-miR-137	DLST	hsa-let-7c-5p
MTF1	hsa-miR-3167	DLST	hsa-let-7b-5p
MTF1	hsa-miR-876-5p	DLST	hsa-let-7d-5p
DLST	hsa-let-7f-5p	DLST	hsa-let-7g-5p
DLST	hsa-miR-4458	DLST	hsa-let-7a-5p
DLST	hsa-miR-218-5p	DLST	hsa-miR-98-5p
DLST	hsa-miR-331-3p	DLST	hsa-let-7i-5p
