# Supplementary material for: Multi‐Omics Evidence Based on Spatial Transcriptomics Data Reveals the Therapeutic Value of Copper Death Genes in Glioblastoma
Source: Int J Genomics. 2026 Jan 29;2026:6453352. doi: 10.1155/ijog/6453352 (PMC12854168; doi:10.1155/ijog/6453352)
Supplement: Supplementary file 3 — Supporting Information 3 Table S3: Modeling gene coefficient. [file IJOG-2026-6453352-s002.xls]

## Sheet: Sheet1
id	coef
`hsa-miR-10b-5p`	0.135172
`hsa-miR-128-3p`	-0.287977
`hsa-miR-27a-3p`	0.195574
`hsa-miR-30a-5p`	0.429925
`hsa-miR-409-3p`	0.134417
`hsa-miR-424-5p`	0.262242
`hsa-miR-93-5p`	0.166455
